# Supplementary material for: Exposure to endocrine disruptors promotes biofilm formation and contributes to increased virulence of Pseudomonas aeruginosa
Source: Environ Microbiol Rep. 2023 Aug 16;15(6):740–56. doi: 10.1111/1758-2229.13190 (PMC10667657; doi:10.1111/1758-2229.13190)
Supplement: Supplementary file 1 — Supplementary Table 1: Endocrine disruptor concentrations in water in the Nouvelle‐Aquitaine region. [file EMI4-15-740-s002.xlsx]

## Sheet: Tableau dynamique valeurs
Étiquettes de lignes	Somme de moyenne (nM) BPA	Somme de Nombre de mesure > LQ BPA	Somme de Moyenne (nM)DBP	Somme de Nombre de mesure > LQ DBP	Somme de Moyenne ( nM) EP	Somme de Nombre de mesure > LQ EP	Somme de Moyenne (nM) MP	Somme de Nombre de mesure > LQ MP	Somme de Moyenne (nM) TCS	Somme de Nombre de mesure > LQ TCS
AIXETTE à AIXE-SUR-VIENNE	0.140173	1	0		0		0		0
ARGENT OU ARGENTON À VOULTEGON	10.1682	17	0		0		0		0
ARGENTON à MASSAIS	0.690027	19	0		0		0.0657246	1	0
ASSE à VERNEUIL-MOUSTIERS	0.0963687	1	0		0		0		0
AURENCE à AIXE-SUR-VIENNE	0.166455	5	0		0		0		0
AUTISE à XAINTRAY	0.74433	13	0		0		0		0
AUXANCE à CHASSENEUIL-DU-POITOU	3.38312	3	2.73047	1	0		0		0
Barrage de Duhort-Bachen	0		1.79636	3	0		0		0
Barrage de la Gioulé	0		2.39515	3	0		0.0657246	1	0
Barrage de Lavaud	0		0		0		0.249754	1	0
Barrage de l'Ayguelongue	0.197118	1	0		0		0		0
Barrage de Lescouroux	0		0		0		0.144594	1	0
Barrage de Miramont-Sensacq	0.803802	4	1.43709	3	0		0.131449	1	0
Barrage de Tailluret	0.537328	3	1.55685	3	0		0		0
Barrage d'Hagetmau-Monségur	0.148933	2	0		0		0		0
Barrage du Brayssou	0		0		0		0.466645	1	0
BENAIZE à SAINT-SULPICE-LES-FEUILLES	2.56253	1	0		0		0		0
BOIVRE à POITIERS	0.547549	1	0		0		0		0
BRAME À ORADOUR-SAINT-GENEST	0.127031	1	0		0		0		0
BRIANDE À MOUTERRE-SILLY	0.245302	2	0		0		0		0
CANAL DE CURE à NUAILLE-D'AUNIS	0.411757	1	0		0		0		0
CANAL DU MIGNON À GREVE-SUR-MIGNON (LA)	0.468702	2	0		0		0		0
CEBRON à LAGEON	0.381094	1	0		0		0		0
CHAMBON OU RAU DE LA TOUCHE À SAINT-LIN	0.175216	2	0		0		0		0
CHER à CHAMBONCHARD	0.166455	3	0		0		0		0
CLAIN à ANCHE	0.297867	4	2.72329	1	0		0		0
CLAIN à NAINTRE	0.127031	1	0		0		0.394348	1	0.0345375	1
CLAIN à PAYROUX	0		7.25731	1	0		0		0
CLAIN à SAINT-BENOIT	0.832275	6	0		0		0		0
COMPLEXE DE CHARDES à L'ISLE-JOURDAIN	0.262824	1	2.82388	1	0		0		0
COMPLEXE DE L'AGE A LA CELLE-DUNOISE	0		0		0		0.197174	1	0
COMPLEXE DE ROCHEBUT à EVAUX-LES-BAINS	0		0		0		0.460072	1	0
COMPLEXE DE SAINT MARC à SAINT-LAURENT-LES-EGLISES	0		0		0		0.0657246	1	0
COURANCE à EPANNES	0.503745	3	0		0		0		0
CREUSE à FRESSELINES	0.183977	1	3.52087	1	0		0		0
CREUSE à GLENIC	0		4.23942	2	0		0		0
DIVE à MONCONTOUR	0.157296	11	4.1005	3	0		0		0
DIVE DE COUHE À ROM	0.289106	1	0		0		0		0
DIVE DU NORD à PAS-DE-JEU	0.429279	1	0		0		0		0
DOLO à SAINT-AUBIN-DU-PLAIN	1.52146	15	0		0		0		0
EGRAY à SAINTE-OUENNE	0.586973	4	0		0		0		0
ENVIGNE À CHATELLERAULT-THURE	0.179596	1	0		0		0		0
Etang de Carcans-Hourtin	0		0		0		0.144594	1	0
Etang de Cazaux-Sanguinet	0		0		0		0.262898	1	0
ETANG DE LA CHAPELLE à LA CHAPELLE-SAINT-MARTIAL	0		0		0		0.131449	1	0
Etang de la Ramade	0		2.26342	1	0		0.47979	1	0
Etang de Lacanau	0		0		0		0.157739	1	0
Etang de Méouze	0		0		0		0.276043	1	0
GARTEMPE à JOUHET	0.290858	5	0		0		0		0
GARTEMPE à LE GRAND-BOURG	0.462131	2	0		0		0		0
GARTEMPE à LEPINAS	0.0919883	2	3.37956	3	0		0		0
GARTEMPE à ROCHE-POSAY	0.0919883	2	0		0		0		0
GARTEMPE À SAINT-BONNET-DE-BELLAC	1.70835	1	3.39393	3	0		0		0
GARTEMPE à SAULGE	0.140173	1	0		0		0		0
GLANE À ORADOUR-SUR-GLANE	0.2234	1	0		0		0		0
GRANDE BRIANCE à CROISILLE-SUR-BRIANCE (LA)	0.0963687	1	0		0		0		0
GUIRANDE à FRONTENAY-ROHAN-ROHAN	0.409567	2	0		0		0		0
La Bidassoa à Biriatou	0.10951	1	0		0.120359	1	0.254135	3	0
La Bidouze à Biscay	0.118271	1	0		0.0740206	1	0.108774	2	0
La Bonnieure à Puygelier	0		0		0.661973	2	0.701063	3	0
La Boutonne au Vert	0		0		0.421255	2	0.525797	3	0
La Boutonne aux Vinçons	0		0		0.120359	1	0.197174	1	1.31243	1
La Brédoire au niveau de Nuaillé-sur-Boutonne	0.067166	3	0		0		0		0
La Charente à Merpins	0.262824	1	0		0.090269	2	0.197174	2	0
La Charente à Roffit	0		0		0.0601793	1	0.131449	1	0
La Charente à St-Saviol	0		0		3.73112	1	1.77456	3	0
La Charente à St-Simeux	0.258443	11	0		0.180538	1	0.328623	1	0
La Charente à Taillebourg	0		0		1.14341	1	2.10319	1	0
La Charente au Pont de Barro	0		0		0.180538	1	0.197174	2	0
La Charente au Pont de La Meure	0.613839	15	0		0.180538	1	0.350531	3	0
La Charente en amont de Saintes	0.175763	8	0		0		0		0
La Corrèze à l'aval de Brive	4.81843	1	0		0.842511	2	0.552087	5	0
La Corrèze en aval de l'agglomération de Tulle	0		0		1.4443	1	1.20495	3	0
La Couze à Chasteaux	0.941785	2	0		0.240717	1	0.295761	2	0
La Devise au niveau de Cire d'Aunis	0.155066	5	0		0		0		0
La Devise au niveau de St Germain de Marencennes (Pont de la	0.121775	5	0		0		0		0
La Diège à l'aval d'Ussel	0		0		0.150448	2	0.547705	3	0
La Diège en amont de la confluence avec la Dordogne	0.306628	5	0		0.180538	4	0.972724	5	0
La Dordogne à Bort les Orgues	8.81408	24	0		0.836493	2	2.70895	6	0
La Dordogne à Brivezac	5.78402	23	0		0.090269	2	0.350531	3	0
La Dordogne à Cenac	3.41671	1	0		0		0.538942	1	0
La Dordogne à Cours de Pile	1.20774	7	0		1.60478	3	2.09588	9	0.736801	3
La Dordogne à Groléjac	2.67204	1	0		0		0		0
La Dordogne à Pessac	1.48933	1	0		0.240717	1	0.328623	1	0.604407	2
La Dordogne à St-Julien de Lampon	0.240922	3	0		0.300897	1	0.979297	2	0
La Dordogne à Trémolat	0.885813	9	0		0.541614	2	0.901366	7	0.967051	1
La Dordogne au niveau de Bergerac	0.591353	2	0		0.240717	2	0.722971	2	0
La Dordogne au Port de St Pardon	0		0		0.361076	1	0.295761	4	0.978564	3
La Dordogne en aval de Monceaux sur Dordogne	13.0974	2	0		0		0		0
La Dronne à Coutras	0		0		0.692062	2	1.15018	2	1.89956	1
La Garonne à Couthures	0.0846876	3	0		0		0		0
La Garonne en amont du Lot	0.118271	1	0		0.264789	3	0.513835	5	0
La Gélise à Cauderoue	0.0919883	1	0		0.219053	1	0.360664	4	0
La Gères à St Germain de Marencennes	0.162075	5	0		0		0		0
La Grande Baïse à Bapaume	0.105129	1	0		0.142625	1	0		0
La Laurence en amont d'Auriac-du-Périgord	0.516886	2	0		0.120359	1	0.131449	2	0.967051	1
La Lède à Soubirous	0.454101	3	3.12567	1	0		0.0657246	1	0
La Légère à St-Faziol	0		0		3.94175	2	5.36751	3	0.759826	1
La Lémance en amont de Monsempron-Libos	0.370143	2	0		0		0		0
La Leyre à Lamothe	0.201498	1	0		0		0		0
La Lidoire en amont du Léchou	0.394235	1	0		0.0601793	1	0.131449	1	1.20881	1
La Livenne au niveau de Corignac	0.168645	2	0		0		0		0
La Lizonne à Jaufrenie	0		0		0.962869	1	1.16113	3	0
La Loue au Moulin des Jalladas	1.57694	1	0		7.22152	1	9.20145	1	0
La Loyre au lieu-dit Chassagnac	0.700863	2	0		0.120359	1	0.24099	3	0
La Loyre au niveau de Troche	0		0		0.270807	2	2.69471	3	0
La Marguerite à Boisredon	0.117176	4	0		0		0		0
La Maronne à l'Hôpital	3.83761	23	0		0.90269	1	0.635338	3	0
La Midouze à Campagne	0		0		0		0.982747	4	0
La Midouze à Tartas	0.10951	1	0		0.147439	2	0.423924	2	0
La Midouze au niveau de Bégaar	0.135792	2	3.73644	1	0.132395	1	0.923431	4	0
La Montane au niveau de Tulle	28.9106	1	0		0		0		0
La Nie à St-Julien-de-l'Escap	0.1117	6	0		0		0		0
La Nive à l'amont d'Ustaritz	0.477463	1	0		0		0.123562	1	0
La Nivelle en aval de St-Pée	0.10951	1	0		0.0956851	1	0.258298	1	0
La Nouère à Cheneuzac	0		0		0		0.0657246	1	0
La Petite Leyre à Belhade	0.0788471	1	0		0		0		0
La Rhue à St-Thomas	3.37334	20	0		0.361076	2	0.876954	7	0
La Rochette au niveau de Clion	0.229971	4	0		0		0		0
La Rochette au niveau de Guitinières	0.10951	2	0		0		0		0
La Sarsonne en aval d'Ussel	31.1008	1	0		0.120359	1	7.22971	1	0
La Saye au moulin de Grimard	0		0		0.120359	1	0.131449	1	0
La Seudre à Saujon (Amont immédiat de Saujon)	0		0		0.0601793	1	0.131449	1	1.17428	1
La Seudre en amont de Cravans	0.619388	5	0		0		0		0
La Seugne à La Vallade	0.306628	1	0		0.571704	2	0.569613	3	0
La Seugne au Château Renaud	0		0		0.722152	1	0.569613	3	0
La Seugne au niveau de Clion	0.205878	1	0		0		0		0
La Solane en aval de Naves	0.306628	1	0		0.240717	1	1.31449	1	0
La Soloire au niveau de Bréville	0.204783	4	0		0		0		0
La Sonnette au Moulin de Mouchedune	0		0		0.992959	2	0.903713	4	0
La Soute à Pons	9.48793	2	0		0		0		0
La Souvigne en aval d'Argentat	3.73229	23	0		0		0		2.72847	1
La Tardoire à Vouthon	0		0		1.32395	2	2.33322	2	0
La Touvre au Gond-Pontouvre	0		0		0.150448	2	0.262898	2	0
La Trézence au niveau de Puyrolland	0.0963687	5	0		0		0		0
La Trézence au niveau de Tonnay Boutonne	0.129222	4	0		0		0		0
La Valentine à Coussac Bonneval	0		0		0.361076	4	2.60708	3	0
La Vézère à Orlianges	0		0		0.381136	3	0.476503	4	1.13974	1
La Vézère au Bugue	0.423438	3	0		0.090269	2	0.739402	4	0.518063	1
La Vézère en aval de la Corrèze	1.18271	4	0		0.180538	1	0.230036	2	0.448988	2
Lac d'Arjuzanx	0		0		0		0.262898	2	0
Lac de Bordeaux	0		0		0		0.407493	1	0
Lac de Commanday	0.131412	1	0		0		0		0
Lac de la Prade	0		0		0		0.417351	2	0
Lac des Quatre Cantons	0		0		0		0.197174	1	0
Lac du Causse	0		0		0		0.285902	2	0
L'Adour à Onard	0.144553	3	0		1.15243	2	0.917023	8	0.414451	1
L'Adour en aval de Dax	0		0		0		0.107131	2	0
LAMBON A VOUILLE	1.18271	5	0		0		0		0
L'Antenne à Javrezac	0		0		0.0601793	1	0.438164	3	0
L'Argence à Balzac	0		0		0.240717	1	0.328623	1	0.103613	1
L'Arnoult au niveau de Corme Royal	0.459941	3	0		0		0		0
L'Aume à l'aval des Marais	0.350431	1	1.976	1	0.100299	3	0.262898	2	0
L'Auvézère à Pervendoux	0		0		0.481435	1	0.722971	1	0
L'Auvézère à Ségur-le-Chateau	0		0		0.722152	1	1.11732	2	0
L'Auvézère au Pont Rognac	0.525647	3	0		0.361076	1	1.15018	2	0
L'Avance au Pont des Sables	0.0985589	6	0		0		0		0
Le Beau à Saint-Médard	0		0		0.0601793	1	0.131449	1	0
Le Bés à Saint-Yaguen	0.11389	1	0		0.0646928	2	0.132435	6	0
Le Biget en aval de Celles	0.151854	3	0		0		0		0
Le Boillard au niveau de Taillebourg	0.0963687	1	0		0		0		0
Le Boulon au niveau d'Allemans	0.700863	1	0		0.120359	1	0.164312	2	0
Le Bourbon à Laugnac	0		0		0.075826	1	0.424581	7	0
Le Bourru au niveau de Chaniers	0.138712	3	0		0		0		0
Le Bruant au niveau de Romegoux	0.0613255	2	0		0		0		0
Le Canal de Brouage à Beaugeay	0.267204	2	0		0.0601793	1	0.230036	2	1.20881	1
Le Canal de Charras à Ciré-d'Aunis	0		0		0.180538	1	0.197174	2	0
Le Canal de la Seudre à la Charente au niveau d'Hers Brouage	0.238001	6	0		0		0		0
Le Chalaure en amont de St Christophe de Double	0.262824	2	0		0.120359	1	0.131449	1	0
Le Ciron à Houeillès	0.0989969	5	0		0		0.164312	1	0
Le Ciron à La Trave Préchac	0.788471	1	0		0		0		0
Le Condéon à Condéon	0.481843	1	0		0.682032	3	0.755833	4	0
Le Dandelot au niveau de Migron	0.0954926	5	0		0		0		0
Le Doustre au Pont de la Chapelle	3.17081	22	0		0.180538	3	0.744879	3	0
Le Dropt à Loubens	0.137982	6	0		0		0.190601	1	0
Le Dropt au niveau de Loubens	0.0700863	1	0		0		0		0
LE FOSSE NEUF À PRIN-DEYRANCON	0.717508	5	0		0		0		0
Le Gave d'Aspe à Bidos	0		0		0.0776313	1	0.20046	1	0
Le Gave de Pau à Abidos	0.0963687	1	0		0.135404	3	0.262147	7	0.0897976	1
Le Gave de Pau à Argagnon	0		0		0.0692062	1	0.157301	3	0
Le Gave de Pau à Labastide Cérézacq	0		0		0.114341	1	0.189287	4	0
Le Gave de Pau en aval d'Orthez	0		0		0		0.137364	3	0.117428	2
Le Gave d'Oloron à Sauveterre	0		0		0.199194	1	0.362143	1	0
Le Gave d'Oloron à Sorde l'Abbaye	0.11389	1	0		0.116748	1	0.232665	1	0
Le Gers amont confluent avec la Garonne	0.131412	1	0		0		0.185015	4	0.0759826	1
Le Lary au nivea ude Cercoux	0.188357	5	0		0		0		0
Le Lary en amont de St-Martin-d'Ary	0.21902	1	0		0.812421	2	1.90601	1	0
Le Lot à Casseneuil	1.25133	3	0		0		0.0657246	2	0
Le Lot à Clairac	1.87809	4	0		0		0.131449	1	0
Le Lot à Fumel	2.03542	3	0		0		0		0
Le Lot à Libos	2.45521	4	0		0		0		0
Le Loubat à St-Jean-d'Angely	0.0730066	3	0		0		0		0
Le Luy de Béarn à Amou	0		0		0.0722152	1	0.331471	3	0
Le Luy de France à Barinque	0		0		0		0.552415	4	0
Le Luzou à Bégaar	0		0		0.415237	2	0.981268	3	0
Le Luzou au niveau de lesgor	0		0		4.45929	1	0.722576	5	0.11052	1
Le Luzou en amont de Lesgor	0		0		0.173316	1	0.223651	7	0
Le Magudas au niveau de St Medard en Jalles	0.30608	16	0		0.159475	2	0.14788	2	0
Le Migron au niveau de Migron	0.306628	4	0		0		0		0
Le Mouzon au niveau de Montguyon	0.173026	4	0		0		0		0
Le Né à La Magdeleine	0		0		0.120359	1	0.197174	1	0
Le Nobla à Neulles	0.0854177	2	0		0		0		0
Le Padôme à Vervant	0.277425	3	0		0		0		0
Le Pouzat à St Jean d'Angely	0.144553	4	0		0		0		0
Le R. d'Egletons en aval d'Egletons	0.239827	4	0		0.150448	2	0.289188	5	0.897976	1
Le Retjons à l'aval de Rion des Landes	0		0		0.0800385	1	0.359075	6	0
Le Retjons à Tartas	0.237417	5	10.5818	3	0.255963	3	0.547705	3	0.0352283	1
Le Retjons dans Rion-des-Landes	0		0		0.17452	2	0.378179	5	0
Le Retjons en aval de Rion-des- Landes	0.0919883	1	0		0		0.19093	4	0
Le Rieumort au niveau de Roquefort	0		0		0.114341	1	0.250411	3	0
Le Ruisseau d'Arnac à Arnac Pompadour	0.306628	2	0		1.38412	2	2.82616	2	0
Le Ruisseau de Gendarme à Petit-Palais-et-Cornemps	0		0		0.481435	1	0.657246	1	0
Le Ruisseau des Hauts Ponts	0.122651	3	0		0		0		0
Le ruisseau le lariat au niveau de Léoville	0.106225	4	0		0		0		0
Le Saison à Ossas-Suhare	15.8132	1	0		0		0		0
Le Son-Sonnette en amont immédiat de Cellefrouin	0		0		0.150448	2	0.14788	4	0.214133	1
Le Tâtre au niveau d'Allas Champagne	0.211719	3	0		0		0		0
Le Thonac à La Gibordie	0.525647	1	0		0.0601793	1	0.197174	4	0
Le Trèfle au niveau d'Allas Champagne	0.286916	2	0		0		0		0
Le Trèfle au niveau d'Allas-Champagne	0.232161	1	0		0		0		0
Le Trèfle au niveau de Saint-Germain-de-Lusignan	0.131412	1	0		0		0		0
Le Trèfle au niveau de St Georges d'Antignac	0.0876079	1	0		0		0		0
Le Vau au niveau de Blanzay sur Boutonne	0.0876079	1	0		0		0		0
L'Elle à Lavilledieu	0.240922	2	0		0.120359	1	0.175266	3	0.794363	1
Les Eaux Claires à St-Michel	0		1.95804	1	0.120359	1	0.24099	3	0
Les Eaux-Claires à Puymerle	0		0		0.180538	1	0.262898	2	0
Les Gaves Réunis à Peyrehorade	0.0919883	1	0		0		0.186001	1	0
L'Escource en aval de Saint Paul en Born	0.0902361	5	0		0		0		0
L'Etier de Maubert au niveau de St Dizant du Gua	0.161198	5	0		0		0		0
L'Isle à Bénevent	0		0		0.120359	1	1.18304	2	1.69234	1
L'Isle à Charrièras	0		0		0.661973	1	0.438164	3	0
L'Isle à Corgnac	0.503745	2	0		0.120359	1	0.328623	3	0
L'Isle à Guitres	0		0		1.7452	1	2.89188	1	0.656213	1
L'Isle à Razac	0		0		0.0601793	1	0.131449	1	0.897976	1
L'Isle à St-Antoine	0		0		1.38412	1	2.03746	1	2.31402	1
LOSSE À SAINT-MARTIN-DE-SANZAY	0.226685	4	0		0		0		0
L'Uhabia à Bidart	8.15191	2	0		0		0		0
LUIRE À LESIGNY	0.100749	1	0		0		0		0
MADOIRE À SANZAY	0.605954	12	0		0		0		0
MENUSE à LIGUGE	0.603034	3	0		0		0		0
MIGNON À MAUZE-SUR-LE-MIGNON	0.140173	1	0		0		0		0
MIOSSON à SMARVES	0.879729	6	0		0		0		0
OUIN à MAULEON	0.522518	7	0		0		0		0
OZON DE CHENEVELLES à ARCHIGNY	0.346051	1	0		0		0		0
PALAIS à VIVONNE	0		4.3472	1	0		0		0
PALU À MARIGNY-BRIZAY	0.762188	1	0		0		0		0
PETITE BLOURDE À PERSAC	0.455561	1	0		0		0		0
PETITE CREUSE à FRESSELINES	0.297867	1	3.47776	1	0		0		0
PETITE CREUSE à MALLERET-BOUSSAC	0.135792	1	2.77718	1	0		0		0
PETITE MAINE À RASLAY	0.315388	2	0		0		0		0
RAU BATREAU A INGRANDES	0.11389	1	0		0		0		0
RAU COURANCE A MARIGNY	0.66363	2	0		0		0		0
RAU DE CHERPONT OU DE LA PISCICULTURE À SAINTE-FEYRE	0.118271	1	0		0		0		0
RAU DE GIAT OU LE SALLE À VIGEANT (LE)	0.10951	1	0		0		0		0
RAU DE LA MIOCHETTE à PAMPLIE	0.144553	1	0		0		0		0
RAU DE L'ETANG PETREAU A BOUILLE-LORETZ	0		2.8634	1	0		0		0
RAU DES TROIS MOULINS A DANGE-SAINT-ROMAIN	0.289106	1	0		0		0		0
RAU GUE LA REINE A MAIRE	0.0876079	1	0		0		0		0
RAU LONGERE A MARIGNY-CHEMEREAU	1.58132	3	0		0		0		0
RAU MARCUSSON A FRANCOIS	3.45087	5	0		0		0		0
RAU PUIT D'ENFER A EXIREUIL	0.67312	3	0		0		0		0
Réservoir du Gabas	0.447895	4	1.79636	1	0		0		0
RETENUE DE LA TOUCHE POUPARD à SAINT-GEORGES-DE-NOISNE	1.0951	1	7.54473	1	0		0		0
RETENUE DE LAVAUD GELADE à ROYERE-DE-VASSIVIERE	0		0		0		0.0657246	1	0
RETENUE DU CEBRON à GOURGE	0		0		0		0.164312	2	0
RU CHAUSSEE A SANXAY	0.386935	3	0		0		0		0
RUAUX À BOUILLÉ-LORETZ	0		4.52684	1	0		0		0
RUISSEAU DES CHERS A GUERET	0.188357	1	0		0		0		0
SEDELLE à CROZANT	0.153314	1	0		0		0		0
SEVRE NANTAISE à SAINT-JOUIN-DE-MILLY	0.378174	15	0		0		0		0
SEVRE NIORTAISE à AZAY-LE-BRULE	0.386843	16	0		0		0		0
SEVRE NIORTAISE à EXOUDUN	0.193932	11	0		0		0		0
SEVRE NIORTAISE à LA CRECHE	0.372333	1	0		0		0		0
SEVRE NIORTAISE à MAGNE	0.415341	22	2.85622	1	0		0		0
SEVRE NIORTAISE À MARANS	0.566713	32	5.69268	2	0		0		0
SEVRE NIORTAISE à NIORT	0.515426	3	0		0		0		0
TARDES à SAINT-ORADOUX-PRES-CROCQ	0		2.30653	1	0		0		0
TAURION à GENTIOUX-PIGEROLLES	0.639537	1	0		0		0		0
TAURION à SAINT-HILAIRE-LE-CHATEAU	0.11389	1	0		0		0		0
TAURION à SAINT-MARTIN-SAINTE-CATHERINE	1.16737	2	2.65862	1	0		0		0
THOUARET à LUZAY	1.09385	14	0		0.240717	1	0		0
THOUET à MISSE	1.07587	18	0		0		0		0
THOUET à PARTHENAY	0.275965	1	0		0		0		0
THOUET à SAINT-LOUP-LAMAIRE	0.7189	17	3.08975	1	0		0		0
THOUET à SAINT-MARTIN-DE-SANZAY	0.297867	2	0		0		0		0.0690751	1
VERRAUX à CLUGNAT	0.456656	4	0		0		0		0
VIENNE à ANSAC-SUR-VIENNE	0.199308	2	0		0		0		0
VIENNE à CHABANAIS	0.354082	6	0		0		0		0
VIENNE à LE PALAIS-SUR-VIENNE	0.146743	2	0		0		0		0
VIENNE à PORT-DE-PILES	0		4.63462	1	0		0.197174	1	0
VIENNE à ROYERES	0.133602	2	3.93763	1	0		0		0
VIENNE à SAINT-PRIEST-SOUS-AIXE	0.389855	4	4.31127	1	0		0		0
VIENNE à VALDIVIENNE	1.44991	2	0		0		0		0
VINCOU À THOURON	0.153314	1	0		0		0		0
VONNE À CLOUE	0.11389	1	0		0		0		0
VONNE à JAZENEUIL	0.582592	2	0		0		0		0
Total général	242.568	872	121.817	52	54.2046	152	96.8823	349	25.1705	38
Average EDs (nM)	1.13882		3.58285		0.531418		0.696995		0.811952
	Bisphenol A		DBP		EP		MP		TCS
Average of [] in µg/l and Number of measure > LQ	0.353815	872	1.01183	52	0.0873717	152	0.109492	349	0.226847	38
Total number of measurements ( < et > LQ)		6563		4529		3398		3193		3498
Positivity rate ( ~ detection frequency) in %.		13.2866		1.14816		4.47322		10.9302		1.08634

## Sheet: tableau données principale
station	moyenne (nM) BPA	Nombre de mesure > LQ BPA	Moyenne (nM)DBP	Nombre de mesure > LQ DBP	Moyenne ( nM) EP	Nombre de mesure > LQ EP	Moyenne (nM) MP	Nombre de mesure > LQ MP	Moyenne (nM) TCS	Nombre de mesure > LQ TCS	Colonne1			station	long	latt				station	Nombre de mesure > LQ BPA	Nombre de mesure > LQ DBP	Nombre de mesure > LQ EP	Nombre de mesure > LQ MP	Nombre de mesure > LQ TCS
AIXETTE à AIXE-SUR-VIENNE	0.140173	1	0		0		0		0					AIXETTE à AIXE-SUR-VIENNE	1.12932	45.7724				AIXETTE à AIXE-SUR-VIENNE	1
ARGENT OU ARGENTON À VOULTEGON	10.1682	17	0		0		0		0					ARGENT OU ARGENTON À VOULTEGON	-0.52308	46.9336				ARGENT OU ARGENTON À VOULTEGON	17
ARGENTON à MASSAIS	0.690027	19	0		0		0.0657246	1	0					ARGENTON à MASSAIS	-0.356652	46.9976				ARGENTON à MASSAIS	19			1
ASSE à VERNEUIL-MOUSTIERS	0.0963687	1	0		0		0		0					ASSE à VERNEUIL-MOUSTIERS	1.12976	46.3553				ASSE à VERNEUIL-MOUSTIERS	1
AURENCE à AIXE-SUR-VIENNE	0.166455	5	0		0		0		0					AURENCE à AIXE-SUR-VIENNE	1.1514	45.7978				AURENCE à AIXE-SUR-VIENNE	5
AUTISE à XAINTRAY	0.74433	13	0		0		0		0					AUTISE à XAINTRAY	-0.482701	46.4966				AUTISE à XAINTRAY	13
AUXANCE à CHASSENEUIL-DU-POITOU	3.38312	3	2.73047	1	0		0		0					AUXANCE à CHASSENEUIL-DU-POITOU	0.362647	46.6362				AUXANCE à CHASSENEUIL-DU-POITOU	3	1
Barrage de Duhort-Bachen	0		1.79636	3	0		0		0					Barrage de Duhort-Bachen	-0.306675	43.7058				Barrage de Duhort-Bachen		3
Barrage de la Gioulé	0		2.39515	3	0		0.0657246	1	0					Barrage de la Gioulé	-0.26665	43.7656				Barrage de la Gioulé		3		1
Barrage de Lavaud	0		0		0		0.249754	1	0					Barrage de Lavaud	0.685847	45.825				Barrage de Lavaud				1
Barrage de l'Ayguelongue	0.197118	1	0		0		0		0					Barrage de l'Ayguelongue	-0.465145	43.4328				Barrage de l'Ayguelongue	1
Barrage de Lescouroux	0		0		0		0.144594	1	0					Barrage de Lescouroux	0.348913	44.6657				Barrage de Lescouroux				1
Barrage de Miramont-Sensacq	0.803802	4	1.43709	3	0		0.131449	1	0					Barrage de Miramont-Sensacq	-0.300971	43.5866				Barrage de Miramont-Sensacq	4	3		1
Barrage de Tailluret	0.537328	3	1.55685	3	0		0		0					Barrage de Tailluret	-0.153096	43.9429				Barrage de Tailluret	3	3
Barrage d'Hagetmau-Monségur	0.148933	2	0		0		0		0					Barrage d'Hagetmau-Monségur	-0.574801	43.6388				Barrage d'Hagetmau-Monségur	2
Barrage du Brayssou	0		0		0		0.466645	1	0					Barrage du Brayssou	0.798173	44.6716				Barrage du Brayssou				1
BENAIZE à SAINT-SULPICE-LES-FEUILLES	2.56253	1	0		0		0		0					BENAIZE à SAINT-SULPICE-LES-FEUILLES	1.38255	46.3042				BENAIZE à SAINT-SULPICE-LES-FEUILLES	1
BOIVRE à POITIERS	0.547549	1	0		0		0		0					BOIVRE à POITIERS	0.303143	46.5691				BOIVRE à POITIERS	1
BRAME À ORADOUR-SAINT-GENEST	0.127031	1	0		0		0		0					BRAME À ORADOUR-SAINT-GENEST	0.998875	46.2517				BRAME À ORADOUR-SAINT-GENEST	1
BRIANDE À MOUTERRE-SILLY	0.245302	2	0		0		0		0					BRIANDE À MOUTERRE-SILLY	0.0306211	46.942				BRIANDE À MOUTERRE-SILLY	2
CANAL DE CURE à NUAILLE-D'AUNIS	0.411757	1	0		0		0		0					CANAL DE CURE à NUAILLE-D'AUNIS	-0.9424	46.2272				CANAL DE CURE à NUAILLE-D'AUNIS	1
CANAL DU MIGNON À GREVE-SUR-MIGNON (LA)	0.468702	2	0		0		0		0					CANAL DU MIGNON À GREVE-SUR-MIGNON (LA)	-0.754744	46.2524				CANAL DU MIGNON À GREVE-SUR-MIGNON (LA)	2
CEBRON à LAGEON	0.381094	1	0		0		0		0					CEBRON à LAGEON	-0.219075	46.7283				CEBRON à LAGEON	1
CHAMBON OU RAU DE LA TOUCHE À SAINT-LIN	0.175216	2	0		0		0		0					CHAMBON OU RAU DE LA TOUCHE À SAINT-LIN	-0.233859	46.5054				CHAMBON OU RAU DE LA TOUCHE À SAINT-LIN	2
CHER à CHAMBONCHARD	0.166455	3	0		0		0		0					CHER à CHAMBONCHARD	2.56629	46.1442				CHER à CHAMBONCHARD	3
CLAIN à ANCHE	0.297867	4	2.72329	1	0		0		0					CLAIN à ANCHE	0.271612	46.3235				CLAIN à ANCHE	4	1
CLAIN à NAINTRE	0.127031	1	0		0		0.394348	1	0.0345375	1				CLAIN à NAINTRE	0.498506	46.7521				CLAIN à NAINTRE	1			1	1
CLAIN à PAYROUX	0		7.25731	1	0		0		0					CLAIN à PAYROUX	0.486128	46.22				CLAIN à PAYROUX		1
CLAIN à SAINT-BENOIT	0.832275	6	0		0		0		0					CLAIN à SAINT-BENOIT	0.329365	46.5622				CLAIN à SAINT-BENOIT	6
COMPLEXE DE CHARDES à L'ISLE-JOURDAIN	0.262824	1	2.82388	1	0		0		0					COMPLEXE DE CHARDES à L'ISLE-JOURDAIN	0.678574	46.2401				COMPLEXE DE CHARDES à L'ISLE-JOURDAIN	1	1
COMPLEXE DE L'AGE A LA CELLE-DUNOISE	0		0		0		0.197174	1	0					COMPLEXE DE L'AGE A LA CELLE-DUNOISE	1.80723	46.301				COMPLEXE DE L'AGE A LA CELLE-DUNOISE				1
COMPLEXE DE ROCHEBUT à EVAUX-LES-BAINS	0		0		0		0.460072	1	0					COMPLEXE DE ROCHEBUT à EVAUX-LES-BAINS	2.51396	46.2308				COMPLEXE DE ROCHEBUT à EVAUX-LES-BAINS				1
COMPLEXE DE SAINT MARC à SAINT-LAURENT-LES-EGLISES	0		0		0		0.0657246	1	0					COMPLEXE DE SAINT MARC à SAINT-LAURENT-LES-EGLISES	1.45992	45.9291				COMPLEXE DE SAINT MARC à SAINT-LAURENT-LES-EGLISES				1
COURANCE à EPANNES	0.503745	3	0		0		0		0					COURANCE à EPANNES	-0.563276	46.2339				COURANCE à EPANNES	3
CREUSE à FRESSELINES	0.183977	1	3.52087	1	0		0		0					CREUSE à FRESSELINES	1.6792	46.3782				CREUSE à FRESSELINES	1	1
CREUSE à GLENIC	0		4.23942	2	0		0		0					CREUSE à GLENIC	1.91914	46.2238				CREUSE à GLENIC		2
DIVE à MONCONTOUR	0.157296	11	4.1005	3	0		0		0					DIVE à MONCONTOUR	-0.0102129	46.8331				DIVE à MONCONTOUR	11	3
DIVE DE COUHE À ROM	0.289106	1	0		0		0		0					DIVE DE COUHE À ROM	0.137487	46.2977				DIVE DE COUHE À ROM	1
DIVE DU NORD à PAS-DE-JEU	0.429279	1	0		0		0		0					DIVE DU NORD à PAS-DE-JEU	-0.0367955	46.9739				DIVE DU NORD à PAS-DE-JEU	1
DOLO à SAINT-AUBIN-DU-PLAIN	1.52146	15	0		0		0		0					DOLO à SAINT-AUBIN-DU-PLAIN	-0.491359	46.905				DOLO à SAINT-AUBIN-DU-PLAIN	15
EGRAY à SAINTE-OUENNE	0.586973	4	0		0		0		0					EGRAY à SAINTE-OUENNE	-0.450126	46.4295				EGRAY à SAINTE-OUENNE	4
ENVIGNE À CHATELLERAULT-THURE	0.179596	1	0		0		0		0					ENVIGNE À CHATELLERAULT-THURE	0.494697	46.8122				ENVIGNE À CHATELLERAULT-THURE	1
Etang de Carcans-Hourtin	0		0		0		0.144594	1	0					Etang de Carcans-Hourtin	-1.13548	45.1464				Etang de Carcans-Hourtin				1
Etang de Cazaux-Sanguinet	0		0		0		0.262898	1	0					Etang de Cazaux-Sanguinet	-1.18195	44.4911				Etang de Cazaux-Sanguinet				1
ETANG DE LA CHAPELLE à LA CHAPELLE-SAINT-MARTIAL	0		0		0		0.131449	1	0					ETANG DE LA CHAPELLE à LA CHAPELLE-SAINT-MARTIAL	1.92984	46.0315				ETANG DE LA CHAPELLE à LA CHAPELLE-SAINT-MARTIAL				1
Etang de la Ramade	0		2.26342	1	0		0.47979	1	0					Etang de la Ramade	2.4258	45.7843				Etang de la Ramade		1		1
Etang de Lacanau	0		0		0		0.157739	1	0					Etang de Lacanau	-1.13231	44.977				Etang de Lacanau				1
Etang de Méouze	0		0		0		0.276043	1	0					Etang de Méouze	2.34252	45.742				Etang de Méouze				1
GARTEMPE à JOUHET	0.290858	5	0		0		0		0					GARTEMPE à JOUHET	0.837302	46.4904				GARTEMPE à JOUHET	5
GARTEMPE à LE GRAND-BOURG	0.462131	2	0		0		0		0					GARTEMPE à LE GRAND-BOURG	1.62531	46.1756				GARTEMPE à LE GRAND-BOURG	2
GARTEMPE à LEPINAS	0.0919883	2	3.37956	3	0		0		0					GARTEMPE à LEPINAS	1.92267	46.0719				GARTEMPE à LEPINAS	2	3
GARTEMPE à ROCHE-POSAY	0.0919883	2	0		0		0		0					GARTEMPE à ROCHE-POSAY	0.84186	46.7663				GARTEMPE à ROCHE-POSAY	2
GARTEMPE À SAINT-BONNET-DE-BELLAC	1.70835	1	3.39393	3	0		0		0					GARTEMPE À SAINT-BONNET-DE-BELLAC	0.948423	46.184				GARTEMPE À SAINT-BONNET-DE-BELLAC	1	3
GARTEMPE à SAULGE	0.140173	1	0		0		0		0					GARTEMPE à SAULGE	0.877321	46.3794				GARTEMPE à SAULGE	1
GLANE À ORADOUR-SUR-GLANE	0.2234	1	0		0		0		0					GLANE À ORADOUR-SUR-GLANE	1.04482	45.9284				GLANE À ORADOUR-SUR-GLANE	1
GRANDE BRIANCE à CROISILLE-SUR-BRIANCE (LA)	0.0963687	1	0		0		0		0					GRANDE BRIANCE à CROISILLE-SUR-BRIANCE (LA)	1.59254	45.6101				GRANDE BRIANCE à CROISILLE-SUR-BRIANCE (LA)	1
GUIRANDE à FRONTENAY-ROHAN-ROHAN	0.409567	2	0		0		0		0					GUIRANDE à FRONTENAY-ROHAN-ROHAN	-0.549046	46.2815				GUIRANDE à FRONTENAY-ROHAN-ROHAN	2
La Bidassoa à Biriatou	0.10951	1	0		0.120359	1	0.254135	3	0					La Bidassoa à Biriatou	-1.74205	43.3317				La Bidassoa à Biriatou	1		1	3
La Bidouze à Biscay	0.118271	1	0		0.0740206	1	0.108774	2	0					La Bidouze à Biscay	-1.05185	43.4001				La Bidouze à Biscay	1		1	2
La Bonnieure à Puygelier	0		0		0.661973	2	0.701063	3	0					La Bonnieure à Puygelier	0.207215	45.8739				La Bonnieure à Puygelier			2	3
La Boutonne au Vert	0		0		0.421255	2	0.525797	3	0					La Boutonne au Vert	-0.392666	46.0934				La Boutonne au Vert			2	3
La Boutonne aux Vinçons	0		0		0.120359	1	0.197174	1	1.31243	1				La Boutonne aux Vinçons	-0.77342	45.9214				La Boutonne aux Vinçons			1	1	1
La Brédoire au niveau de Nuaillé-sur-Boutonne	0.067166	3	0		0		0		0					La Brédoire au niveau de Nuaillé-sur-Boutonne	-0.392713	46.0206				La Brédoire au niveau de Nuaillé-sur-Boutonne	3
La Charente à Merpins	0.262824	1	0		0.090269	2	0.197174	2	0					La Charente à Merpins	-0.396893	45.6852				La Charente à Merpins	1		2	2
La Charente à Roffit	0		0		0.0601793	1	0.131449	1	0					La Charente à Roffit	0.153786	45.6785				La Charente à Roffit			1	1
La Charente à St-Saviol	0		0		3.73112	1	1.77456	3	0					La Charente à St-Saviol	0.241725	46.136				La Charente à St-Saviol			1	3
La Charente à St-Simeux	0.258443	11	0		0.180538	1	0.328623	1	0					La Charente à St-Simeux	-0.0261725	45.6219				La Charente à St-Simeux	11		1	1
La Charente à Taillebourg	0		0		1.14341	1	2.10319	1	0					La Charente à Taillebourg	-0.649151	45.832				La Charente à Taillebourg			1	1
La Charente au Pont de Barro	0		0		0.180538	1	0.197174	2	0					La Charente au Pont de Barro	0.22272	46.0017				La Charente au Pont de Barro			1	2
La Charente au Pont de La Meure	0.613839	15	0		0.180538	1	0.350531	3	0					La Charente au Pont de La Meure	0.0468754	45.6344				La Charente au Pont de La Meure	15		1	3
La Charente en amont de Saintes	0.175763	8	0		0		0		0					La Charente en amont de Saintes	-0.617609	45.728				La Charente en amont de Saintes	8
La Corrèze à l'aval de Brive	4.81843	1	0		0.842511	2	0.552087	5	0					La Corrèze à l'aval de Brive	1.46093	45.167				La Corrèze à l'aval de Brive	1		2	5
La Corrèze en aval de l'agglomération de Tulle	0		0		1.4443	1	1.20495	3	0					La Corrèze en aval de l'agglomération de Tulle	1.72902	45.2333				La Corrèze en aval de l'agglomération de Tulle			1	3
La Couze à Chasteaux	0.941785	2	0		0.240717	1	0.295761	2	0					La Couze à Chasteaux	1.47011	45.0949				La Couze à Chasteaux	2		1	2
La Devise au niveau de Cire d'Aunis	0.155066	5	0		0		0		0					La Devise au niveau de Cire d'Aunis	-0.930535	46.0369				La Devise au niveau de Cire d'Aunis	5
La Devise au niveau de St Germain de Marencennes (Pont de la	0.121775	5	0		0		0		0					La Devise au niveau de St Germain de Marencennes (Pont de la	-0.799386	46.0607				La Devise au niveau de St Germain de Marencennes (Pont de la	5
La Diège à l'aval d'Ussel	0		0		0.150448	2	0.547705	3	0					La Diège à l'aval d'Ussel	2.32707	45.5122				La Diège à l'aval d'Ussel			2	3
La Diège en amont de la confluence avec la Dordogne	0.306628	5	0		0.180538	4	0.972724	5	0					La Diège en amont de la confluence avec la Dordogne	2.39571	45.4368				La Diège en amont de la confluence avec la Dordogne	5		4	5
La Dordogne à Bort les Orgues	8.81408	24	0		0.836493	2	2.70895	6	0					La Dordogne à Bort les Orgues	2.49468	45.3936				La Dordogne à Bort les Orgues	24		2	6
La Dordogne à Brivezac	5.78402	23	0		0.090269	2	0.350531	3	0					La Dordogne à Brivezac	1.84382	45.0238				La Dordogne à Brivezac	23		2	3
La Dordogne à Cenac	3.41671	1	0		0		0.538942	1	0					La Dordogne à Cenac	1.20416	44.8059				La Dordogne à Cenac	1			1
La Dordogne à Cours de Pile	1.20774	7	0		1.60478	3	2.09588	9	0.736801	3				La Dordogne à Cours de Pile	0.52793	44.8437				La Dordogne à Cours de Pile	7		3	9	3
La Dordogne à Groléjac	2.67204	1	0		0		0		0					La Dordogne à Groléjac	1.28316	44.8239				La Dordogne à Groléjac	1
La Dordogne à Pessac	1.48933	1	0		0.240717	1	0.328623	1	0.604407	2				La Dordogne à Pessac	0.0772816	44.8209				La Dordogne à Pessac	1		1	1	2
La Dordogne à St-Julien de Lampon	0.240922	3	0		0.300897	1	0.979297	2	0					La Dordogne à St-Julien de Lampon	1.35682	44.8659				La Dordogne à St-Julien de Lampon	3		1	2
La Dordogne à Trémolat	0.885813	9	0		0.541614	2	0.901366	7	0.967051	1				La Dordogne à Trémolat	0.822078	44.873				La Dordogne à Trémolat	9		2	7	1
La Dordogne au niveau de Bergerac	0.591353	2	0		0.240717	2	0.722971	2	0					La Dordogne au niveau de Bergerac	0.483198	44.8479				La Dordogne au niveau de Bergerac	2		2	2
La Dordogne au Port de St Pardon	0		0		0.361076	1	0.295761	4	0.978564	3				La Dordogne au Port de St Pardon	-0.316456	44.9095				La Dordogne au Port de St Pardon			1	4	3
La Dordogne en aval de Monceaux sur Dordogne	13.0974	2	0		0		0		0					La Dordogne en aval de Monceaux sur Dordogne	1.91284	45.0576				La Dordogne en aval de Monceaux sur Dordogne	2
La Dronne à Coutras	0		0		0.692062	2	1.15018	2	1.89956	1				La Dronne à Coutras	-0.131489	45.0404				La Dronne à Coutras			2	2	1
La Garonne à Couthures	0.0846876	3	0		0		0		0					La Garonne à Couthures	0.0818723	44.5096				La Garonne à Couthures	3
La Garonne en amont du Lot	0.118271	1	0		0.264789	3	0.513835	5	0					La Garonne en amont du Lot	0.320432	44.2888				La Garonne en amont du Lot	1		3	5
La Gélise à Cauderoue	0.0919883	1	0		0.219053	1	0.360664	4	0					La Gélise à Cauderoue	0.293223	44.1365				La Gélise à Cauderoue	1		1	4
La Gères à St Germain de Marencennes	0.162075	5	0		0		0		0					La Gères à St Germain de Marencennes	-0.790605	46.0778				La Gères à St Germain de Marencennes	5
La Grande Baïse à Bapaume	0.105129	1	0		0.142625	1	0		0					La Grande Baïse à Bapaume	0.335865	44.1474				La Grande Baïse à Bapaume	1		1
La Laurence en amont d'Auriac-du-Périgord	0.516886	2	0		0.120359	1	0.131449	2	0.967051	1				La Laurence en amont d'Auriac-du-Périgord	1.12346	45.1099				La Laurence en amont d'Auriac-du-Périgord	2		1	2	1
La Lède à Soubirous	0.454101	3	3.12567	1	0		0.0657246	1	0					La Lède à Soubirous	0.691781	44.4604				La Lède à Soubirous	3	1		1
La Légère à St-Faziol	0		0		3.94175	2	5.36751	3	0.759826	1				La Légère à St-Faziol	-0.1472	46.2026				La Légère à St-Faziol			2	3	1
La Lémance en amont de Monsempron-Libos	0.370143	2	0		0		0		0					La Lémance en amont de Monsempron-Libos	0.944284	44.5085				La Lémance en amont de Monsempron-Libos	2
La Leyre à Lamothe	0.201498	1	0		0		0		0					La Leyre à Lamothe	-0.996251	44.6264				La Leyre à Lamothe	1
La Lidoire en amont du Léchou	0.394235	1	0		0.0601793	1	0.131449	1	1.20881	1				La Lidoire en amont du Léchou	0.0167074	44.8877				La Lidoire en amont du Léchou	1		1	1	1
La Livenne au niveau de Corignac	0.168645	2	0		0		0		0					La Livenne au niveau de Corignac	-0.404056	45.2477				La Livenne au niveau de Corignac	2
La Lizonne à Jaufrenie	0		0		0.962869	1	1.16113	3	0					La Lizonne à Jaufrenie	0.317582	45.4359				La Lizonne à Jaufrenie			1	3
La Loue au Moulin des Jalladas	1.57694	1	0		7.22152	1	9.20145	1	0					La Loue au Moulin des Jalladas	1.17774	45.4932				La Loue au Moulin des Jalladas	1		1	1
La Loyre au lieu-dit Chassagnac	0.700863	2	0		0.120359	1	0.24099	3	0					La Loyre au lieu-dit Chassagnac	1.43803	45.2178				La Loyre au lieu-dit Chassagnac	2		1	3
La Loyre au niveau de Troche	0		0		0.270807	2	2.69471	3	0					La Loyre au niveau de Troche	1.48502	45.3975				La Loyre au niveau de Troche			2	3
La Marguerite à Boisredon	0.117176	4	0		0		0		0					La Marguerite à Boisredon	-0.538878	45.3133				La Marguerite à Boisredon	4
La Maronne à l'Hôpital	3.83761	23	0		0.90269	1	0.635338	3	0					La Maronne à l'Hôpital	1.93972	45.0716				La Maronne à l'Hôpital	23		1	3
La Midouze à Campagne	0		0		0		0.982747	4	0					La Midouze à Campagne	-0.659319	43.9077				La Midouze à Campagne				4
La Midouze à Tartas	0.10951	1	0		0.147439	2	0.423924	2	0					La Midouze à Tartas	-0.807179	43.8342				La Midouze à Tartas	1		2	2
La Midouze au niveau de Bégaar	0.135792	2	3.73644	1	0.132395	1	0.923431	4	0					La Midouze au niveau de Bégaar	-0.829866	43.8078				La Midouze au niveau de Bégaar	2	1	1	4
La Montane au niveau de Tulle	28.9106	1	0		0		0		0					La Montane au niveau de Tulle	1.77539	45.2562				La Montane au niveau de Tulle	1
La Nie à St-Julien-de-l'Escap	0.1117	6	0		0		0		0					La Nie à St-Julien-de-l'Escap	-0.484888	45.926				La Nie à St-Julien-de-l'Escap	6
La Nive à l'amont d'Ustaritz	0.477463	1	0		0		0.123562	1	0					La Nive à l'amont d'Ustaritz	-1.45094	43.3917				La Nive à l'amont d'Ustaritz	1			1
La Nivelle en aval de St-Pée	0.10951	1	0		0.0956851	1	0.258298	1	0					La Nivelle en aval de St-Pée	-1.56073	43.3557				La Nivelle en aval de St-Pée	1		1	1
La Nouère à Cheneuzac	0		0		0		0.0657246	1	0					La Nouère à Cheneuzac	0.0822667	45.6457				La Nouère à Cheneuzac				1
La Petite Leyre à Belhade	0.0788471	1	0		0		0		0					La Petite Leyre à Belhade	-0.673634	44.3751				La Petite Leyre à Belhade	1
La Rhue à St-Thomas	3.37334	20	0		0.361076	2	0.876954	7	0					La Rhue à St-Thomas	2.48762	45.381				La Rhue à St-Thomas	20		2	7
La Rochette au niveau de Clion	0.229971	4	0		0		0		0					La Rochette au niveau de Clion	-0.546304	45.4726				La Rochette au niveau de Clion	4
La Rochette au niveau de Guitinières	0.10951	2	0		0		0		0					La Rochette au niveau de Guitinières	-0.524143	45.4392				La Rochette au niveau de Guitinières	2
La Sarsonne en aval d'Ussel	31.1008	1	0		0.120359	1	7.22971	1	0					La Sarsonne en aval d'Ussel	2.32253	45.5148				La Sarsonne en aval d'Ussel	1		1	1
La Saye au moulin de Grimard	0		0		0.120359	1	0.131449	1	0					La Saye au moulin de Grimard	-0.291889	45.0142				La Saye au moulin de Grimard			1	1
La Seudre à Saujon (Amont immédiat de Saujon)	0		0		0.0601793	1	0.131449	1	1.17428	1				La Seudre à Saujon (Amont immédiat de Saujon)	-0.912102	45.6655				La Seudre à Saujon (Amont immédiat de Saujon)			1	1	1
La Seudre en amont de Cravans	0.619388	5	0		0		0		0					La Seudre en amont de Cravans	-0.726403	45.5751				La Seudre en amont de Cravans	5
La Seugne à La Vallade	0.306628	1	0		0.571704	2	0.569613	3	0					La Seugne à La Vallade	-0.392695	45.4205				La Seugne à La Vallade	1		2	3
La Seugne au Château Renaud	0		0		0.722152	1	0.569613	3	0					La Seugne au Château Renaud	-0.536478	45.5947				La Seugne au Château Renaud			1	3
La Seugne au niveau de Clion	0.205878	1	0		0		0		0					La Seugne au niveau de Clion	-0.501565	45.487				La Seugne au niveau de Clion	1
La Solane en aval de Naves	0.306628	1	0		0.240717	1	1.31449	1	0					La Solane en aval de Naves	1.7561	45.2954				La Solane en aval de Naves	1		1	1
La Soloire au niveau de Bréville	0.204783	4	0		0		0		0					La Soloire au niveau de Bréville	-0.275292	45.8013				La Soloire au niveau de Bréville	4
La Sonnette au Moulin de Mouchedune	0		0		0.992959	2	0.903713	4	0					La Sonnette au Moulin de Mouchedune	0.432451	45.9178				La Sonnette au Moulin de Mouchedune			2	4
La Soute à Pons	9.48793	2	0		0		0		0					La Soute à Pons	-0.564692	45.5846				La Soute à Pons	2
La Souvigne en aval d'Argentat	3.73229	23	0		0		0		2.72847	1				La Souvigne en aval d'Argentat	1.9273	45.0883				La Souvigne en aval d'Argentat	23				1
La Tardoire à Vouthon	0		0		1.32395	2	2.33322	2	0					La Tardoire à Vouthon	0.462004	45.6702				La Tardoire à Vouthon			2	2
La Touvre au Gond-Pontouvre	0		0		0.150448	2	0.262898	2	0					La Touvre au Gond-Pontouvre	0.160366	45.6697				La Touvre au Gond-Pontouvre			2	2
La Trézence au niveau de Puyrolland	0.0963687	5	0		0		0		0					La Trézence au niveau de Puyrolland	-0.673528	46.0158				La Trézence au niveau de Puyrolland	5
La Trézence au niveau de Tonnay Boutonne	0.129222	4	0		0		0		0					La Trézence au niveau de Tonnay Boutonne	-0.66691	45.9831				La Trézence au niveau de Tonnay Boutonne	4
La Valentine à Coussac Bonneval	0		0		0.361076	4	2.60708	3	0					La Valentine à Coussac Bonneval	1.32737	45.5059				La Valentine à Coussac Bonneval			4	3
La Vézère à Orlianges	0		0		0.381136	3	0.476503	4	1.13974	1				La Vézère à Orlianges	1.9562	45.6119				La Vézère à Orlianges			3	4	1
La Vézère au Bugue	0.423438	3	0		0.090269	2	0.739402	4	0.518063	1				La Vézère au Bugue	0.927135	44.9176				La Vézère au Bugue	3		2	4	1
La Vézère en aval de la Corrèze	1.18271	4	0		0.180538	1	0.230036	2	0.448988	2				La Vézère en aval de la Corrèze	1.30744	45.1296				La Vézère en aval de la Corrèze	4		1	2	2
Lac d'Arjuzanx	0		0		0		0.262898	2	0					Lac d'Arjuzanx	-0.866196	44.0171				Lac d'Arjuzanx				2
Lac de Bordeaux	0		0		0		0.407493	1	0					Lac de Bordeaux	-0.584494	44.8871				Lac de Bordeaux				1
Lac de Commanday	0.131412	1	0		0		0		0					Lac de Commanday	-0.846697	44.0453				Lac de Commanday	1
Lac de la Prade	0		0		0		0.417351	2	0					Lac de la Prade	-0.167924	44.4414				Lac de la Prade				2
Lac des Quatre Cantons	0		0		0		0.197174	1	0					Lac des Quatre Cantons	-0.877877	43.9816				Lac des Quatre Cantons				1
Lac du Causse	0		0		0		0.285902	2	0					Lac du Causse	1.43313	45.0927				Lac du Causse				2
L'Adour à Onard	0.144553	3	0		1.15243	2	0.917023	8	0.414451	1				L'Adour à Onard	-0.837279	43.7893				L'Adour à Onard	3		2	8	1
L'Adour en aval de Dax	0		0		0		0.107131	2	0					L'Adour en aval de Dax	-1.13367	43.6751				L'Adour en aval de Dax				2
LAMBON A VOUILLE	1.18271	5	0		0		0		0					LAMBON A VOUILLE	-0.320137	46.3268				LAMBON A VOUILLE	5
L'Antenne à Javrezac	0		0		0.0601793	1	0.438164	3	0					L'Antenne à Javrezac	-0.356852	45.7003				L'Antenne à Javrezac			1	3
L'Argence à Balzac	0		0		0.240717	1	0.328623	1	0.103613	1				L'Argence à Balzac	0.150592	45.7155				L'Argence à Balzac			1	1	1
L'Arnoult au niveau de Corme Royal	0.459941	3	0		0		0		0					L'Arnoult au niveau de Corme Royal	-0.780576	45.7449				L'Arnoult au niveau de Corme Royal	3
L'Aume à l'aval des Marais	0.350431	1	1.976	1	0.100299	3	0.262898	2	0					L'Aume à l'aval des Marais	0.0595317	45.8682				L'Aume à l'aval des Marais	1	1	3	2
L'Auvézère à Pervendoux	0		0		0.481435	1	0.722971	1	0					L'Auvézère à Pervendoux	1.17331	45.3437				L'Auvézère à Pervendoux			1	1
L'Auvézère à Ségur-le-Chateau	0		0		0.722152	1	1.11732	2	0					L'Auvézère à Ségur-le-Chateau	1.30788	45.4288				L'Auvézère à Ségur-le-Chateau			1	2
L'Auvézère au Pont Rognac	0.525647	3	0		0.361076	1	1.15018	2	0					L'Auvézère au Pont Rognac	0.852224	45.1889				L'Auvézère au Pont Rognac	3		1	2
L'Avance au Pont des Sables	0.0985589	6	0		0		0		0					L'Avance au Pont des Sables	0.125725	44.4674				L'Avance au Pont des Sables	6
Le Beau à Saint-Médard	0		0		0.0601793	1	0.131449	1	0					Le Beau à Saint-Médard	-0.139894	45.5122				Le Beau à Saint-Médard			1	1
Le Bés à Saint-Yaguen	0.11389	1	0		0.0646928	2	0.132435	6	0					Le Bés à Saint-Yaguen	-0.756262	43.8768				Le Bés à Saint-Yaguen	1		2	6
Le Biget en aval de Celles	0.151854	3	0		0		0		0					Le Biget en aval de Celles	-0.394325	45.6222				Le Biget en aval de Celles	3
Le Boillard au niveau de Taillebourg	0.0963687	1	0		0		0		0					Le Boillard au niveau de Taillebourg	-0.637961	45.8418				Le Boillard au niveau de Taillebourg	1
Le Boulon au niveau d'Allemans	0.700863	1	0		0.120359	1	0.164312	2	0					Le Boulon au niveau d'Allemans	0.320273	45.2678				Le Boulon au niveau d'Allemans	1		1	2
Le Bourbon à Laugnac	0		0		0.075826	1	0.424581	7	0					Le Bourbon à Laugnac	0.643023	44.2871				Le Bourbon à Laugnac			1	7
Le Bourru au niveau de Chaniers	0.138712	3	0		0		0		0					Le Bourru au niveau de Chaniers	-0.535071	45.7278				Le Bourru au niveau de Chaniers	3
Le Bruant au niveau de Romegoux	0.0613255	2	0		0		0		0					Le Bruant au niveau de Romegoux	-0.77986	45.8537				Le Bruant au niveau de Romegoux	2
Le Canal de Brouage à Beaugeay	0.267204	2	0		0.0601793	1	0.230036	2	1.20881	1				Le Canal de Brouage à Beaugeay	-1.02796	45.8591				Le Canal de Brouage à Beaugeay	2		1	2	1
Le Canal de Charras à Ciré-d'Aunis	0		0		0.180538	1	0.197174	2	0					Le Canal de Charras à Ciré-d'Aunis	-0.978215	46.031				Le Canal de Charras à Ciré-d'Aunis			1	2
Le Canal de la Seudre à la Charente au niveau d'Hers Brouage	0.238001	6	0		0		0		0					Le Canal de la Seudre à la Charente au niveau d'Hers Brouage	-1.02478	45.8392				Le Canal de la Seudre à la Charente au niveau d'Hers Brouage	6
Le Chalaure en amont de St Christophe de Double	0.262824	2	0		0.120359	1	0.131449	1	0					Le Chalaure en amont de St Christophe de Double	0.0071744	45.1177				Le Chalaure en amont de St Christophe de Double	2		1	1
Le Ciron à Houeillès	0.0989969	5	0		0		0.164312	1	0					Le Ciron à Houeillès	-0.0243519	44.1964				Le Ciron à Houeillès	5			1
Le Ciron à La Trave Préchac	0.788471	1	0		0		0		0					Le Ciron à La Trave Préchac	-0.34276	44.4105				Le Ciron à La Trave Préchac	1
Le Condéon à Condéon	0.481843	1	0		0.682032	3	0.755833	4	0					Le Condéon à Condéon	-0.139458	45.4082				Le Condéon à Condéon	1		3	4
Le Dandelot au niveau de Migron	0.0954926	5	0		0		0		0					Le Dandelot au niveau de Migron	-0.378209	45.8063				Le Dandelot au niveau de Migron	5
Le Doustre au Pont de la Chapelle	3.17081	22	0		0.180538	3	0.744879	3	0					Le Doustre au Pont de la Chapelle	1.95068	45.1329				Le Doustre au Pont de la Chapelle	22		3	3
Le Dropt à Loubens	0.137982	6	0		0		0.190601	1	0					Le Dropt à Loubens	-0.0333965	44.6319				Le Dropt à Loubens	6			1
Le Dropt au niveau de Loubens	0.0700863	1	0		0		0		0					Le Dropt au niveau de Loubens	-0.0166761	44.6364				Le Dropt au niveau de Loubens	1
LE FOSSE NEUF À PRIN-DEYRANCON	0.717508	5	0		0		0		0					LE FOSSE NEUF À PRIN-DEYRANCON	-0.666684	46.227				LE FOSSE NEUF À PRIN-DEYRANCON	5
Le Gave d'Aspe à Bidos	0		0		0.0776313	1	0.20046	1	0					Le Gave d'Aspe à Bidos	-0.6049	43.1786				Le Gave d'Aspe à Bidos			1	1
Le Gave de Pau à Abidos	0.0963687	1	0		0.135404	3	0.262147	7	0.0897976	1				Le Gave de Pau à Abidos	-0.624145	43.4038				Le Gave de Pau à Abidos	1		3	7	1
Le Gave de Pau à Argagnon	0		0		0.0692062	1	0.157301	3	0					Le Gave de Pau à Argagnon	-0.684784	43.4511				Le Gave de Pau à Argagnon			1	3
Le Gave de Pau à Labastide Cérézacq	0		0		0.114341	1	0.189287	4	0					Le Gave de Pau à Labastide Cérézacq	-0.543999	43.3709				Le Gave de Pau à Labastide Cérézacq			1	4
Le Gave de Pau en aval d'Orthez	0		0		0		0.137364	3	0.117428	2				Le Gave de Pau en aval d'Orthez	-0.824145	43.4902				Le Gave de Pau en aval d'Orthez				3	2
Le Gave d'Oloron à Sauveterre	0		0		0.199194	1	0.362143	1	0					Le Gave d'Oloron à Sauveterre	-0.943937	43.3946				Le Gave d'Oloron à Sauveterre			1	1
Le Gave d'Oloron à Sorde l'Abbaye	0.11389	1	0		0.116748	1	0.232665	1	0					Le Gave d'Oloron à Sorde l'Abbaye	-1.06828	43.5317				Le Gave d'Oloron à Sorde l'Abbaye	1		1	1
Le Gers amont confluent avec la Garonne	0.131412	1	0		0		0.185015	4	0.0759826	1				Le Gers amont confluent avec la Garonne	0.673087	44.1185				Le Gers amont confluent avec la Garonne	1			4	1
Le Lary au nivea ude Cercoux	0.188357	5	0		0		0		0					Le Lary au nivea ude Cercoux	-0.159576	45.1369				Le Lary au nivea ude Cercoux	5
Le Lary en amont de St-Martin-d'Ary	0.21902	1	0		0.812421	2	1.90601	1	0					Le Lary en amont de St-Martin-d'Ary	-0.21075	45.2355				Le Lary en amont de St-Martin-d'Ary	1		2	1
Le Lot à Casseneuil	1.25133	3	0		0		0.0657246	2	0					Le Lot à Casseneuil	0.619755	44.4412				Le Lot à Casseneuil	3			2
Le Lot à Clairac	1.87809	4	0		0		0.131449	1	0					Le Lot à Clairac	0.381491	44.3581				Le Lot à Clairac	4			1
Le Lot à Fumel	2.03542	3	0		0		0		0					Le Lot à Fumel	0.965344	44.4929				Le Lot à Fumel	3
Le Lot à Libos	2.45521	4	0		0		0		0					Le Lot à Libos	0.947213	44.4805				Le Lot à Libos	4
Le Loubat à St-Jean-d'Angely	0.0730066	3	0		0		0		0					Le Loubat à St-Jean-d'Angely	-0.525956	45.9208				Le Loubat à St-Jean-d'Angely	3
Le Luy de Béarn à Amou	0		0		0.0722152	1	0.331471	3	0					Le Luy de Béarn à Amou	-0.747569	43.5911				Le Luy de Béarn à Amou			1	3
Le Luy de France à Barinque	0		0		0		0.552415	4	0					Le Luy de France à Barinque	-0.284033	43.4042				Le Luy de France à Barinque				4
Le Luzou à Bégaar	0		0		0.415237	2	0.981268	3	0					Le Luzou à Bégaar	-0.860695	43.8284				Le Luzou à Bégaar			2	3
Le Luzou au niveau de lesgor	0		0		4.45929	1	0.722576	5	0.11052	1				Le Luzou au niveau de lesgor	-0.891186	43.8412				Le Luzou au niveau de lesgor			1	5	1
Le Luzou en amont de Lesgor	0		0		0.173316	1	0.223651	7	0					Le Luzou en amont de Lesgor	-0.910582	43.8422				Le Luzou en amont de Lesgor			1	7
Le Magudas au niveau de St Medard en Jalles	0.30608	16	0		0.159475	2	0.14788	2	0					Le Magudas au niveau de St Medard en Jalles	-0.736363	44.8794				Le Magudas au niveau de St Medard en Jalles	16		2	2
Le Migron au niveau de Migron	0.306628	4	0		0		0		0					Le Migron au niveau de Migron	-0.376871	45.7894				Le Migron au niveau de Migron	4
Le Mouzon au niveau de Montguyon	0.173026	4	0		0		0		0					Le Mouzon au niveau de Montguyon	-0.174186	45.195				Le Mouzon au niveau de Montguyon	4
Le Né à La Magdeleine	0		0		0.120359	1	0.197174	1	0					Le Né à La Magdeleine	-0.190524	45.5218				Le Né à La Magdeleine			1	1
Le Nobla à Neulles	0.0854177	2	0		0		0		0					Le Nobla à Neulles	-0.414922	45.5023				Le Nobla à Neulles	2
Le Padôme à Vervant	0.277425	3	0		0		0		0					Le Padôme à Vervant	-0.447015	45.974				Le Padôme à Vervant	3
Le Pouzat à St Jean d'Angely	0.144553	4	0		0		0		0					Le Pouzat à St Jean d'Angely	-0.503813	45.9648				Le Pouzat à St Jean d'Angely	4
Le R. d'Egletons en aval d'Egletons	0.239827	4	0		0.150448	2	0.289188	5	0.897976	1				Le R. d'Egletons en aval d'Egletons	2.07853	45.4151				Le R. d'Egletons en aval d'Egletons	4		2	5	1
Le Retjons à l'aval de Rion des Landes	0		0		0.0800385	1	0.359075	6	0					Le Retjons à l'aval de Rion des Landes	-0.840093	43.862				Le Retjons à l'aval de Rion des Landes			1	6
Le Retjons à Tartas	0.237417	5	10.5818	3	0.255963	3	0.547705	3	0.0352283	1				Le Retjons à Tartas	-0.828678	43.8276				Le Retjons à Tartas	5	3	3	3	1
Le Retjons dans Rion-des-Landes	0		0		0.17452	2	0.378179	5	0					Le Retjons dans Rion-des-Landes	-0.916525	43.9286				Le Retjons dans Rion-des-Landes			2	5
Le Retjons en aval de Rion-des- Landes	0.0919883	1	0		0		0.19093	4	0					Le Retjons en aval de Rion-des- Landes	-0.910377	43.9257				Le Retjons en aval de Rion-des- Landes	1			4
Le Rieumort au niveau de Roquefort	0		0		0.114341	1	0.250411	3	0					Le Rieumort au niveau de Roquefort	0.574188	44.2079				Le Rieumort au niveau de Roquefort			1	3
Le Ruisseau d'Arnac à Arnac Pompadour	0.306628	2	0		1.38412	2	2.82616	2	0					Le Ruisseau d'Arnac à Arnac Pompadour	1.34905	45.4172				Le Ruisseau d'Arnac à Arnac Pompadour	2		2	2
Le Ruisseau de Gendarme à Petit-Palais-et-Cornemps	0		0		0.481435	1	0.657246	1	0					Le Ruisseau de Gendarme à Petit-Palais-et-Cornemps	-0.0813623	44.9826				Le Ruisseau de Gendarme à Petit-Palais-et-Cornemps			1	1
Le Ruisseau des Hauts Ponts	0.122651	3	0		0		0		0					Le Ruisseau des Hauts Ponts	-0.513777	45.2858				Le Ruisseau des Hauts Ponts	3
Le ruisseau le lariat au niveau de Léoville	0.106225	4	0		0		0		0					Le ruisseau le lariat au niveau de Léoville	-0.332341	45.374				Le ruisseau le lariat au niveau de Léoville	4
Le Saison à Ossas-Suhare	15.8132	1	0		0		0		0					Le Saison à Ossas-Suhare	-0.889221	43.1432				Le Saison à Ossas-Suhare	1
Le Son-Sonnette en amont immédiat de Cellefrouin	0		0		0.150448	2	0.14788	4	0.214133	1				Le Son-Sonnette en amont immédiat de Cellefrouin	0.397253	45.8942				Le Son-Sonnette en amont immédiat de Cellefrouin			2	4	1
Le Tâtre au niveau d'Allas Champagne	0.211719	3	0		0		0		0					Le Tâtre au niveau d'Allas Champagne	-0.348505	45.4594				Le Tâtre au niveau d'Allas Champagne	3
Le Thonac à La Gibordie	0.525647	1	0		0.0601793	1	0.197174	4	0					Le Thonac à La Gibordie	1.10571	45.0362				Le Thonac à La Gibordie	1		1	4
Le Trèfle au niveau d'Allas Champagne	0.286916	2	0		0		0		0					Le Trèfle au niveau d'Allas Champagne	-0.347673	45.4649				Le Trèfle au niveau d'Allas Champagne	2
Le Trèfle au niveau d'Allas-Champagne	0.232161	1	0		0		0		0					Le Trèfle au niveau d'Allas-Champagne	-0.345231	45.4627				Le Trèfle au niveau d'Allas-Champagne	1
Le Trèfle au niveau de Saint-Germain-de-Lusignan	0.131412	1	0		0		0		0					Le Trèfle au niveau de Saint-Germain-de-Lusignan	-0.414899	45.4973				Le Trèfle au niveau de Saint-Germain-de-Lusignan	1
Le Trèfle au niveau de St Georges d'Antignac	0.0876079	1	0		0		0		0					Le Trèfle au niveau de St Georges d'Antignac	-0.500199	45.5027				Le Trèfle au niveau de St Georges d'Antignac	1
Le Vau au niveau de Blanzay sur Boutonne	0.0876079	1	0		0		0		0					Le Vau au niveau de Blanzay sur Boutonne	-0.42528	46.0431				Le Vau au niveau de Blanzay sur Boutonne	1
L'Elle à Lavilledieu	0.240922	2	0		0.120359	1	0.175266	3	0.794363	1				L'Elle à Lavilledieu	1.26859	45.1377				L'Elle à Lavilledieu	2		1	3	1
Les Eaux Claires à St-Michel	0		1.95804	1	0.120359	1	0.24099	3	0					Les Eaux Claires à St-Michel	0.109152	45.6441				Les Eaux Claires à St-Michel		1	1	3
Les Eaux-Claires à Puymerle	0		0		0.180538	1	0.262898	2	0					Les Eaux-Claires à Puymerle	0.216846	45.588				Les Eaux-Claires à Puymerle			1	2
Les Gaves Réunis à Peyrehorade	0.0919883	1	0		0		0.186001	1	0					Les Gaves Réunis à Peyrehorade	-1.10503	43.5432				Les Gaves Réunis à Peyrehorade	1			1
L'Escource en aval de Saint Paul en Born	0.0902361	5	0		0		0		0					L'Escource en aval de Saint Paul en Born	-1.18028	44.2304				L'Escource en aval de Saint Paul en Born	5
L'Etier de Maubert au niveau de St Dizant du Gua	0.161198	5	0		0		0		0					L'Etier de Maubert au niveau de St Dizant du Gua	-0.726553	45.4361				L'Etier de Maubert au niveau de St Dizant du Gua	5
L'Isle à Bénevent	0		0		0.120359	1	1.18304	2	1.69234	1				L'Isle à Bénevent	0.246818	45.0297				L'Isle à Bénevent			1	2	1
L'Isle à Charrièras	0		0		0.661973	1	0.438164	3	0					L'Isle à Charrièras	0.803202	45.202				L'Isle à Charrièras			1	3
L'Isle à Corgnac	0.503745	2	0		0.120359	1	0.328623	3	0					L'Isle à Corgnac	0.951271	45.3479				L'Isle à Corgnac	2		1	3
L'Isle à Guitres	0		0		1.7452	1	2.89188	1	0.656213	1				L'Isle à Guitres	-0.192069	45.0371				L'Isle à Guitres			1	1	1
L'Isle à Razac	0		0		0.0601793	1	0.131449	1	0.897976	1				L'Isle à Razac	0.592919	45.172				L'Isle à Razac			1	1	1
L'Isle à St-Antoine	0		0		1.38412	1	2.03746	1	2.31402	1				L'Isle à St-Antoine	0.0391233	45.0244				L'Isle à St-Antoine			1	1	1
LOSSE À SAINT-MARTIN-DE-SANZAY	0.226685	4	0		0		0		0					LOSSE À SAINT-MARTIN-DE-SANZAY	-0.176189	47.0855				LOSSE À SAINT-MARTIN-DE-SANZAY	4
L'Uhabia à Bidart	8.15191	2	0		0		0		0					L'Uhabia à Bidart	-1.58159	43.4321				L'Uhabia à Bidart	2
LUIRE À LESIGNY	0.100749	1	0		0		0		0					LUIRE À LESIGNY	0.772332	46.8479				LUIRE À LESIGNY	1
MADOIRE À SANZAY	0.605954	12	0		0		0		0					MADOIRE À SANZAY	-0.429417	46.9591				MADOIRE À SANZAY	12
MENUSE à LIGUGE	0.603034	3	0		0		0		0					MENUSE à LIGUGE	0.323766	46.5339				MENUSE à LIGUGE	3
MIGNON À MAUZE-SUR-LE-MIGNON	0.140173	1	0		0		0		0					MIGNON À MAUZE-SUR-LE-MIGNON	-0.674566	46.1935				MIGNON À MAUZE-SUR-LE-MIGNON	1
MIOSSON à SMARVES	0.879729	6	0		0		0		0					MIOSSON à SMARVES	0.372263	46.5235				MIOSSON à SMARVES	6
OUIN à MAULEON	0.522518	7	0		0		0		0					OUIN à MAULEON	-0.892172	46.9758				OUIN à MAULEON	7
OZON DE CHENEVELLES à ARCHIGNY	0.346051	1	0		0		0		0					OZON DE CHENEVELLES à ARCHIGNY	0.697474	46.7004				OZON DE CHENEVELLES à ARCHIGNY	1
PALAIS à VIVONNE	0		4.3472	1	0		0		0					PALAIS à VIVONNE	0.25653	46.4282				PALAIS à VIVONNE		1
PALU À MARIGNY-BRIZAY	0.762188	1	0		0		0		0					PALU À MARIGNY-BRIZAY	0.387384	46.7146				PALU À MARIGNY-BRIZAY	1
PETITE BLOURDE À PERSAC	0.455561	1	0		0		0		0					PETITE BLOURDE À PERSAC	0.719154	46.3461				PETITE BLOURDE À PERSAC	1
PETITE CREUSE à FRESSELINES	0.297867	1	3.47776	1	0		0		0					PETITE CREUSE à FRESSELINES	1.6894	46.3858				PETITE CREUSE à FRESSELINES	1	1
PETITE CREUSE à MALLERET-BOUSSAC	0.135792	1	2.77718	1	0		0		0					PETITE CREUSE à MALLERET-BOUSSAC	2.14452	46.342				PETITE CREUSE à MALLERET-BOUSSAC	1	1
PETITE MAINE À RASLAY	0.315388	2	0		0		0		0					PETITE MAINE À RASLAY	-0.0057977	47.111				PETITE MAINE À RASLAY	2
RAU BATREAU A INGRANDES	0.11389	1	0		0		0		0					RAU BATREAU A INGRANDES	0.587028	46.885				RAU BATREAU A INGRANDES	1
RAU COURANCE A MARIGNY	0.66363	2	0		0		0		0					RAU COURANCE A MARIGNY	-0.433097	46.2122				RAU COURANCE A MARIGNY	2
RAU DE CHERPONT OU DE LA PISCICULTURE À SAINTE-FEYRE	0.118271	1	0		0		0		0					RAU DE CHERPONT OU DE LA PISCICULTURE À SAINTE-FEYRE	1.92543	46.1491				RAU DE CHERPONT OU DE LA PISCICULTURE À SAINTE-FEYRE	1
RAU DE GIAT OU LE SALLE À VIGEANT (LE)	0.10951	1	0		0		0		0					RAU DE GIAT OU LE SALLE À VIGEANT (LE)	0.656233	46.1919				RAU DE GIAT OU LE SALLE À VIGEANT (LE)	1
RAU DE LA MIOCHETTE à PAMPLIE	0.144553	1	0		0		0		0					RAU DE LA MIOCHETTE à PAMPLIE	-0.444061	46.5302				RAU DE LA MIOCHETTE à PAMPLIE	1
RAU DE L'ETANG PETREAU A BOUILLE-LORETZ	0		2.8634	1	0		0		0					RAU DE L'ETANG PETREAU A BOUILLE-LORETZ	-0.274149	47.0645				RAU DE L'ETANG PETREAU A BOUILLE-LORETZ		1
RAU DES TROIS MOULINS A DANGE-SAINT-ROMAIN	0.289106	1	0		0		0		0					RAU DES TROIS MOULINS A DANGE-SAINT-ROMAIN	0.575873	46.9504				RAU DES TROIS MOULINS A DANGE-SAINT-ROMAIN	1
RAU GUE LA REINE A MAIRE	0.0876079	1	0		0		0		0					RAU GUE LA REINE A MAIRE	0.758401	46.8535				RAU GUE LA REINE A MAIRE	1
RAU LONGERE A MARIGNY-CHEMEREAU	1.58132	3	0		0		0		0					RAU LONGERE A MARIGNY-CHEMEREAU	0.228148	46.4179				RAU LONGERE A MARIGNY-CHEMEREAU	3
RAU MARCUSSON A FRANCOIS	3.45087	5	0		0		0		0					RAU MARCUSSON A FRANCOIS	-0.342542	46.3942				RAU MARCUSSON A FRANCOIS	5
RAU PUIT D'ENFER A EXIREUIL	0.67312	3	0		0		0		0					RAU PUIT D'ENFER A EXIREUIL	-0.18932	46.4233				RAU PUIT D'ENFER A EXIREUIL	3
Réservoir du Gabas	0.447895	4	1.79636	1	0		0		0					Réservoir du Gabas	-0.141427	43.2884				Réservoir du Gabas	4	1
RETENUE DE LA TOUCHE POUPARD à SAINT-GEORGES-DE-NOISNE	1.0951	1	7.54473	1	0		0		0					RETENUE DE LA TOUCHE POUPARD à SAINT-GEORGES-DE-NOISNE	-0.202829	46.4618				RETENUE DE LA TOUCHE POUPARD à SAINT-GEORGES-DE-NOISNE	1	1
RETENUE DE LAVAUD GELADE à ROYERE-DE-VASSIVIERE	0		0		0		0.0657246	1	0					RETENUE DE LAVAUD GELADE à ROYERE-DE-VASSIVIERE	1.9548	45.8569				RETENUE DE LAVAUD GELADE à ROYERE-DE-VASSIVIERE				1
RETENUE DU CEBRON à GOURGE	0		0		0		0.164312	2	0					RETENUE DU CEBRON à GOURGE	-0.193863	46.7727				RETENUE DU CEBRON à GOURGE				2
RU CHAUSSEE A SANXAY	0.386935	3	0		0		0		0					RU CHAUSSEE A SANXAY	-0.0014084	46.4773				RU CHAUSSEE A SANXAY	3
RUAUX À BOUILLÉ-LORETZ	0		4.52684	1	0		0		0					RUAUX À BOUILLÉ-LORETZ	-0.215522	47.0977				RUAUX À BOUILLÉ-LORETZ		1
RUISSEAU DES CHERS A GUERET	0.188357	1	0		0		0		0					RUISSEAU DES CHERS A GUERET	1.88298	46.1882				RUISSEAU DES CHERS A GUERET	1
SEDELLE à CROZANT	0.153314	1	0		0		0		0					SEDELLE à CROZANT	1.61156	46.3776				SEDELLE à CROZANT	1
SEVRE NANTAISE à SAINT-JOUIN-DE-MILLY	0.378174	15	0		0		0		0					SEVRE NANTAISE à SAINT-JOUIN-DE-MILLY	-0.629459	46.757				SEVRE NANTAISE à SAINT-JOUIN-DE-MILLY	15
SEVRE NIORTAISE à AZAY-LE-BRULE	0.386843	16	0		0		0		0					SEVRE NIORTAISE à AZAY-LE-BRULE	-0.243539	46.3866				SEVRE NIORTAISE à AZAY-LE-BRULE	16
SEVRE NIORTAISE à EXOUDUN	0.193932	11	0		0		0		0					SEVRE NIORTAISE à EXOUDUN	-0.0903199	46.3477				SEVRE NIORTAISE à EXOUDUN	11
SEVRE NIORTAISE à LA CRECHE	0.372333	1	0		0		0		0					SEVRE NIORTAISE à LA CRECHE	-0.323066	46.3637				SEVRE NIORTAISE à LA CRECHE	1
SEVRE NIORTAISE à MAGNE	0.415341	22	2.85622	1	0		0		0					SEVRE NIORTAISE à MAGNE	-0.54191	46.315				SEVRE NIORTAISE à MAGNE	22	1
SEVRE NIORTAISE À MARANS	0.566713	32	5.69268	2	0		0		0					SEVRE NIORTAISE À MARANS	-0.971991	46.3184				SEVRE NIORTAISE À MARANS	32	2
SEVRE NIORTAISE à NIORT	0.515426	3	0		0		0		0					SEVRE NIORTAISE à NIORT	-0.466623	46.3484				SEVRE NIORTAISE à NIORT	3
TARDES à SAINT-ORADOUX-PRES-CROCQ	0		2.30653	1	0		0		0					TARDES à SAINT-ORADOUX-PRES-CROCQ	2.36242	45.8806				TARDES à SAINT-ORADOUX-PRES-CROCQ		1
TAURION à GENTIOUX-PIGEROLLES	0.639537	1	0		0		0		0					TAURION à GENTIOUX-PIGEROLLES	2.03311	45.8005				TAURION à GENTIOUX-PIGEROLLES	1
TAURION à SAINT-HILAIRE-LE-CHATEAU	0.11389	1	0		0		0		0					TAURION à SAINT-HILAIRE-LE-CHATEAU	1.86725	45.9878				TAURION à SAINT-HILAIRE-LE-CHATEAU	1
TAURION à SAINT-MARTIN-SAINTE-CATHERINE	1.16737	2	2.65862	1	0		0		0					TAURION à SAINT-MARTIN-SAINTE-CATHERINE	1.56693	45.9639				TAURION à SAINT-MARTIN-SAINTE-CATHERINE	2	1
THOUARET à LUZAY	1.09385	14	0		0.240717	1	0		0					THOUARET à LUZAY	-0.192877	46.9163				THOUARET à LUZAY	14		1
THOUET à MISSE	1.07587	18	0		0		0		0					THOUET à MISSE	-0.191537	46.9526				THOUET à MISSE	18
THOUET à PARTHENAY	0.275965	1	0		0		0		0					THOUET à PARTHENAY	-0.216354	46.6566				THOUET à PARTHENAY	1
THOUET à SAINT-LOUP-LAMAIRE	0.7189	17	3.08975	1	0		0		0					THOUET à SAINT-LOUP-LAMAIRE	-0.167848	46.7661				THOUET à SAINT-LOUP-LAMAIRE	17	1
THOUET à SAINT-MARTIN-DE-SANZAY	0.297867	2	0		0		0		0.0690751	1				THOUET à SAINT-MARTIN-DE-SANZAY	-0.198958	47.0835				THOUET à SAINT-MARTIN-DE-SANZAY	2				1
VERRAUX à CLUGNAT	0.456656	4	0		0		0		0					VERRAUX à CLUGNAT	2.12419	46.3192				VERRAUX à CLUGNAT	4
VIENNE à ANSAC-SUR-VIENNE	0.199308	2	0		0		0		0					VIENNE à ANSAC-SUR-VIENNE	0.649228	45.9928				VIENNE à ANSAC-SUR-VIENNE	2
VIENNE à CHABANAIS	0.354082	6	0		0		0		0					VIENNE à CHABANAIS	0.71995	45.8751				VIENNE à CHABANAIS	6
VIENNE à LE PALAIS-SUR-VIENNE	0.146743	2	0		0		0		0					VIENNE à LE PALAIS-SUR-VIENNE	1.32667	45.8603				VIENNE à LE PALAIS-SUR-VIENNE	2
VIENNE à PORT-DE-PILES	0		4.63462	1	0		0.197174	1	0					VIENNE à PORT-DE-PILES	0.56747	47.0045				VIENNE à PORT-DE-PILES		1		1
VIENNE à ROYERES	0.133602	2	3.93763	1	0		0		0					VIENNE à ROYERES	1.43912	45.8633				VIENNE à ROYERES	2	1
VIENNE à SAINT-PRIEST-SOUS-AIXE	0.389855	4	4.31127	1	0		0		0					VIENNE à SAINT-PRIEST-SOUS-AIXE	1.09809	45.8415				VIENNE à SAINT-PRIEST-SOUS-AIXE	4	1
VIENNE à VALDIVIENNE	1.44991	2	0		0		0		0					VIENNE à VALDIVIENNE	0.633225	46.509				VIENNE à VALDIVIENNE	2
VINCOU À THOURON	0.153314	1	0		0		0		0					VINCOU À THOURON	1.2227	46.0121				VINCOU À THOURON	1
VONNE À CLOUE	0.11389	1	0		0		0		0					VONNE À CLOUE	0.155806	46.4348				VONNE À CLOUE	1
VONNE à JAZENEUIL	0.582592	2	0		0		0		0					VONNE à JAZENEUIL	0.0806628	46.4617				VONNE à JAZENEUIL	2
